# Supplementary material for: The Polymorphic Membrane Protein G Has a Neutral Effect and the Plasmid Glycoprotein 3 an Antagonistic Effect on the Ability of the Major Outer Membrane Protein to Elicit Protective Immune Responses against a Chlamydia muridarum Respiratory Challenge
Source: Vaccines (Basel). 2023 Feb 21;11(3):504. doi: 10.3390/vaccines11030504 (PMC10051784; doi:10.3390/vaccines11030504)
Supplement: Supplementary file 1 [file vaccines-11-00504-s001.zip]

Archive with 1 entries (1 files):
- vaccines-2133277-supplementary.pdf
